# Supplementary material for: Mapping Microplastics in Humans: Analysis of Polymer Types, and Shapes in Food and Drinking Water—A Systematic Review
Source: Int J Mol Sci. 2024 Jun 27;25(13):7074. doi: 10.3390/ijms25137074 (PMC11241750; doi:10.3390/ijms25137074)
Supplement: Supplementary file 1 [file ijms-25-07074-s001.zip]

Archive with 1 entries (1 files):
- ijms-3034278-supplementary.pdf
